# Supplementary material for: Assembly and comparative analysis of the complete mitochondrial genome of Suaeda glauca
Source: BMC Genomics. 2021 Mar 9;22:167. doi: 10.1186/s12864-021-07490-9 (PMC7941912; doi:10.1186/s12864-021-07490-9)
Supplement: Supplementary file 3 — Additional file 3: Additional data sheet 1. The distribution of repeats in the S. glauca mt genome. [file 12864_2021_7490_MOESM3_ESM.xlsx]

## Sheet: Sheet1
Table S2. The distribution of repeats in the S.glauca mt genome
Repeat length of the first part	Starting position of the first part	Match direction	Repeat length of the second part	Starting position of the second part	Distance of this repeat	Calculated e-value of this repeat
20	196	F	20	423865	0	0.0576
20	1241	F	20	44752	0	0.0576
20	1241	F	20	220228	0	0.0576
20	1241	F	20	406867	0	0.0576
20	1241	P	20	459098	0	0.0576
20	2682	P	20	292361	0	0.0576
20	2996	F	20	336507	0	0.0576
20	4446	P	20	104876	0	0.0576
20	13502	F	20	148239	0	0.0576
20	21457	F	20	187159	0	0.0576
20	26693	P	20	346708	0	0.0576
20	26711	F	20	336507	0	0.0576
20	27211	F	20	423777	0	0.0576
20	28525	P	20	336778	0	0.0576
20	28724	P	20	38193	0	0.0576
20	28724	P	20	336769	0	0.0576
20	28781	F	20	252965	0	0.0576
20	28811	P	20	398875	0	0.0576
20	28898	P	20	258991	0	0.0576
20	36080	P	20	310039	0	0.0576
20	36081	P	20	207709	0	0.0576
20	36081	F	20	471616	0	0.0576
20	38140	F	20	438903	0	0.0576
20	38176	P	20	54291	0	0.0576
20	38176	P	20	229767	0	0.0576
20	38374	F	20	38383	0	0.0576
20	46804	P	20	173949	0	0.0576
20	46804	F	20	270067	0	0.0576
20	47064	F	20	84582	0	0.0576
20	47222	P	20	336778	0	0.0576
20	47272	F	20	196135	0	0.0576
20	48908	F	20	256588	0	0.0576
20	54236	P	20	336778	0	0.0576
20	54240	F	20	104693	0	0.0576
20	54240	P	20	145353	0	0.0576
20	63259	F	20	408739	0	0.0576
20	63557	F	20	117225	0	0.0576
20	64437	F	20	69188	0	0.0576
20	64437	F	20	244664	0	0.0576
20	66935	P	20	176164	0	0.0576
20	69188	F	20	239913	0	0.0576
20	73775	P	20	145172	0	0.0576
20	84582	F	20	222540	0	0.0576
20	84582	F	20	256590	0	0.0576
20	84582	P	20	456786	0	0.0576
20	86753	F	20	105089	0	0.0576
20	86753	F	20	105120	0	0.0576
20	86753	F	20	105151	0	0.0576
20	86765	F	20	423865	0	0.0576
20	92405	P	20	272304	0	0.0576
20	96543	F	20	170349	0	0.0576
20	96543	F	20	271505	0	0.0576
20	104693	F	20	115100	0	0.0576
20	104693	F	20	229716	0	0.0576
20	105065	P	20	336401	0	0.0576
20	105089	F	20	134634	0	0.0576
20	105089	F	20	180636	0	0.0576
20	105089	P	20	186465	0	0.0576
20	105089	F	20	218672	0	0.0576
20	105089	F	20	401728	0	0.0576
20	105089	P	20	460654	0	0.0576
20	105120	F	20	134634	0	0.0576
20	105120	F	20	180636	0	0.0576
20	105120	P	20	186465	0	0.0576
20	105120	F	20	218672	0	0.0576
20	105120	F	20	401728	0	0.0576
20	105120	P	20	460654	0	0.0576
20	105151	F	20	134634	0	0.0576
20	105151	F	20	180636	0	0.0576
20	105151	P	20	186465	0	0.0576
20	105151	F	20	218672	0	0.0576
20	105151	F	20	401728	0	0.0576
20	105151	P	20	460654	0	0.0576
20	105189	P	20	336401	0	0.0576
20	105262	F	20	119247	0	0.0576
20	115096	P	20	336778	0	0.0576
20	115100	P	20	145353	0	0.0576
20	115151	F	20	283624	0	0.0576
20	117225	F	20	239033	0	0.0576
20	119226	F	20	148239	0	0.0576
20	133829	P	20	311176	0	0.0576
20	134646	F	20	423865	0	0.0576
20	136055	P	20	336778	0	0.0576
20	138056	F	20	145659	0	0.0576
20	139791	F	20	139836	0	0.0576
20	140546	F	20	426262	0	0.0576
20	145172	P	20	249251	0	0.0576
20	145348	F	20	187147	0	0.0576
20	145353	P	20	229716	0	0.0576
20	147726	R	20	441789	0	0.0576
20	148239	F	20	252995	0	0.0576
20	148239	F	20	418054	0	0.0576
20	151389	P	20	253004	0	0.0576
20	168242	F	20	169372	0	0.0576
20	170325	P	20	409412	0	0.0576
20	170349	P	20	174957	0	0.0576
20	173949	P	20	222280	0	0.0576
20	173949	F	20	457046	0	0.0576
20	174957	P	20	271505	0	0.0576
20	176164	P	20	242411	0	0.0576
20	180648	F	20	423865	0	0.0576
20	186453	P	20	423865	0	0.0576
20	188014	F	20	371533	0	0.0576
20	189442	P	20	362260	0	0.0576
20	189469	P	20	362238	0	0.0576
20	191378	P	20	191665	0	0.0576
20	193292	F	20	329872	0	0.0576
20	195189	F	20	398560	0	0.0576
20	196135	F	20	222748	0	0.0576
20	196135	P	20	456578	0	0.0576
20	198890	F	20	398714	0	0.0576
20	202992	P	20	202992	0	0.0576
20	206070	P	20	265396	0	0.0576
20	218684	F	20	423865	0	0.0576
20	222280	F	20	270067	0	0.0576
20	222698	P	20	336778	0	0.0576
20	224384	F	20	256588	0	0.0576
20	229712	P	20	336778	0	0.0576
20	238735	F	20	408739	0	0.0576
20	239913	F	20	244664	0	0.0576
20	252965	P	20	258063	0	0.0576
20	252965	P	20	336445	0	0.0576
20	256588	P	20	454942	0	0.0576
20	265332	P	20	281806	0	0.0576
20	265332	F	20	398616	0	0.0576
20	265396	F	20	473255	0	0.0576
20	270067	P	20	457046	0	0.0576
20	272861	F	20	272900	0	0.0576
20	274149	P	20	292361	0	0.0576
20	275154	P	20	292343	0	0.0576
20	283648	P	20	305986	0	0.0576
20	287640	P	20	439196	0	0.0576
20	295890	F	20	353202	0	0.0576
20	297976	F	20	340325	0	0.0576
20	336778	F	20	355253	0	0.0576
20	336778	F	20	456628	0	0.0576
20	350704	P	20	351933	0	0.0576
20	355224	F	20	443909	0	0.0576
20	356364	P	20	394115	0	0.0576
20	370047	F	20	413862	0	0.0576
20	379879	R	20	379879	0	0.0576
20	394042	P	20	432316	0	0.0576
20	403215	F	20	418673	0	0.0576
20	409520	P	20	409520	0	0.0576
20	423865	P	20	460642	0	0.0576
21	191	P	21	336400	0	0.0144
21	226	F	21	134671	0	0.0144
21	1217	P	21	148196	0	0.0144
21	2626	F	21	198827	0	0.0144
21	10728	P	21	104876	0	0.0144
21	16923	P	21	375194	0	0.0144
21	21458	P	21	140570	0	0.0144
21	26820	F	21	151391	0	0.0144
21	27101	P	21	44752	0	0.0144
21	27101	P	21	220228	0	0.0144
21	27101	F	21	459097	0	0.0144
21	28524	P	21	355253	0	0.0144
21	28748	F	21	47251	0	0.0144
21	28748	F	21	222727	0	0.0144
21	28748	P	21	456598	0	0.0144
21	28766	F	21	283650	0	0.0144
21	28813	P	21	265397	0	0.0144
21	28929	P	21	442594	0	0.0144
21	30080	F	21	86885	0	0.0144
21	30139	P	21	418639	0	0.0144
21	30191	P	21	82174	0	0.0144
21	38184	F	21	305949	0	0.0144
21	38202	F	21	355253	0	0.0144
21	44892	P	21	330015	0	0.0144
21	46804	P	21	71762	0	0.0144
21	46804	P	21	247238	0	0.0144
21	46989	P	21	94846	0	0.0144
21	47226	F	21	104693	0	0.0144
21	47226	P	21	145352	0	0.0144
21	47277	P	21	438935	0	0.0144
21	47284	F	21	148242	0	0.0144
21	48738	P	21	94846	0	0.0144
21	48770	P	21	94846	0	0.0144
21	48802	P	21	94846	0	0.0144
21	48834	P	21	94846	0	0.0144
21	48866	P	21	94846	0	0.0144
21	53931	F	21	92585	0	0.0144
21	71762	P	21	222280	0	0.0144
21	71762	F	21	457045	0	0.0144
21	86760	P	21	336400	0	0.0144
21	92585	F	21	229407	0	0.0144
21	94836	P	21	256588	0	0.0144
21	94846	P	21	222465	0	0.0144
21	94846	P	21	224214	0	0.0144
21	94846	P	21	224246	0	0.0144
21	94846	P	21	224278	0	0.0144
21	94846	P	21	224310	0	0.0144
21	94846	P	21	224342	0	0.0144
21	94846	F	21	454983	0	0.0144
21	94846	F	21	455015	0	0.0144
21	94846	F	21	455047	0	0.0144
21	94846	F	21	455079	0	0.0144
21	94846	F	21	455111	0	0.0144
21	94846	F	21	456860	0	0.0144
21	104693	F	21	136059	0	0.0144
21	104693	F	21	222702	0	0.0144
21	104693	P	21	355248	0	0.0144
21	104693	P	21	456623	0	0.0144
21	104919	P	21	145156	0	0.0144
21	105067	P	21	145264	0	0.0144
21	105067	P	21	206564	0	0.0144
21	105067	F	21	472760	0	0.0144
21	105191	P	21	145264	0	0.0144
21	105191	P	21	206564	0	0.0144
21	105191	F	21	472760	0	0.0144
21	105220	P	21	336400	0	0.0144
21	106462	F	21	358406	0	0.0144
21	115124	F	21	253431	0	0.0144
21	116332	P	21	331827	0	0.0144
21	119117	P	21	145156	0	0.0144
21	120876	P	21	198205	0	0.0144
21	131787	P	21	353624	0	0.0144
21	132351	P	21	356363	0	0.0144
21	133703	P	21	311293	0	0.0144
21	134641	P	21	336400	0	0.0144
21	136059	P	21	145352	0	0.0144
21	140762	P	21	258045	0	0.0144
21	144216	P	21	170346	0	0.0144
21	145060	F	21	145156	0	0.0144
21	145156	P	21	283615	0	0.0144
21	145156	P	21	417945	0	0.0144
21	145264	F	21	206564	0	0.0144
21	145264	P	21	472760	0	0.0144
21	145352	P	21	222702	0	0.0144
21	145352	F	21	355248	0	0.0144
21	145352	F	21	456623	0	0.0144
21	148242	F	21	222760	0	0.0144
21	148242	P	21	456565	0	0.0144
21	175474	F	21	177942	0	0.0144
21	175474	F	21	302178	0	0.0144
21	180643	P	21	336400	0	0.0144
21	182643	P	21	371423	0	0.0144
21	186457	F	21	336400	0	0.0144
21	190502	F	21	265424	0	0.0144
21	198827	F	21	274093	0	0.0144
21	198832	P	21	423865	0	0.0144
21	198837	F	21	336400	0	0.0144
21	199802	P	21	408674	0	0.0144
21	201097	P	21	406989	0	0.0144
21	201245	F	21	349342	0	0.0144
21	218679	P	21	336400	0	0.0144
21	220368	P	21	330015	0	0.0144
21	222280	P	21	247238	0	0.0144
21	222753	P	21	438935	0	0.0144
21	247238	F	21	457045	0	0.0144
21	253068	F	21	340911	0	0.0144
21	253260	P	21	418293	0	0.0144
21	253353	F	21	339734	0	0.0144
21	257923	F	21	265416	0	0.0144
21	281819	P	21	300130	0	0.0144
21	297485	F	21	297503	0	0.0144
21	301624	P	21	386578	0	0.0144
21	305949	F	21	336760	0	0.0144
21	330015	F	21	458957	0	0.0144
21	336400	P	21	401735	0	0.0144
21	336400	F	21	460646	0	0.0144
21	341169	F	21	433865	0	0.0144
21	349286	P	21	406989	0	0.0144
21	353596	F	21	353624	0	0.0144
21	438935	F	21	456572	0	0.0144
22	189	F	22	105063	0	0.0036
22	228	F	22	47286	0	0.0036
22	228	F	22	222762	0	0.0036
22	228	P	22	456562	0	0.0036
22	1072	P	22	423861	0	0.0036
22	2995	F	22	26710	0	0.0036
22	3050	F	22	336377	0	0.0036
22	4446	F	22	10729	0	0.0036
22	4446	F	22	145104	0	0.0036
22	4464	P	22	180627	0	0.0036
22	23864	F	22	347909	0	0.0036
22	28523	F	22	47220	0	0.0036
22	28523	F	22	54234	0	0.0036
22	28523	F	22	115094	0	0.0036
22	28523	F	22	136053	0	0.0036
22	28523	F	22	222696	0	0.0036
22	28523	F	22	229710	0	0.0036
22	28523	P	22	456628	0	0.0036
22	28843	F	22	119259	0	0.0036
22	30191	F	22	423825	0	0.0036
22	38202	P	22	47220	0	0.0036
22	38202	P	22	54234	0	0.0036
22	38202	P	22	115094	0	0.0036
22	38202	P	22	136053	0	0.0036
22	38202	P	22	222696	0	0.0036
22	38202	P	22	229710	0	0.0036
22	38202	F	22	456628	0	0.0036
22	38389	F	22	418213	0	0.0036
22	46986	P	22	415324	0	0.0036
22	47062	F	22	256588	0	0.0036
22	48735	P	22	415324	0	0.0036
22	48767	P	22	415324	0	0.0036
22	48799	P	22	415324	0	0.0036
22	48831	P	22	415324	0	0.0036
22	48863	P	22	415324	0	0.0036
22	48895	P	22	415324	0	0.0036
22	65742	P	22	313903	0	0.0036
22	71763	F	22	173949	0	0.0036
22	71763	P	22	270065	0	0.0036
22	71769	P	22	134717	0	0.0036
22	85326	P	22	88964	0	0.0036
22	86758	F	22	105063	0	0.0036
22	88940	F	22	150174	0	0.0036
22	92543	F	22	329944	0	0.0036
22	104782	P	22	305996	0	0.0036
22	104850	P	22	418570	0	0.0036
22	105063	F	22	105218	0	0.0036
22	105063	F	22	134639	0	0.0036
22	105063	F	22	180641	0	0.0036
22	105063	P	22	186458	0	0.0036
22	105063	P	22	198838	0	0.0036
22	105063	F	22	218677	0	0.0036
22	105063	F	22	401733	0	0.0036
22	105063	P	22	460647	0	0.0036
22	119140	P	22	418570	0	0.0036
22	132315	F	22	198897	0	0.0036
22	134717	P	22	247245	0	0.0036
22	173949	F	22	247239	0	0.0036
22	177907	P	22	348044	0	0.0036
22	189419	P	22	362281	0	0.0036
22	195996	F	22	340511	0	0.0036
22	196082	P	22	398911	0	0.0036
22	198897	F	22	394079	0	0.0036
22	200678	P	22	407450	0	0.0036
22	201517	F	22	349432	0	0.0036
22	222462	P	22	415324	0	0.0036
22	222538	F	22	256588	0	0.0036
22	224211	P	22	415324	0	0.0036
22	224243	P	22	415324	0	0.0036
22	224275	P	22	415324	0	0.0036
22	224307	P	22	415324	0	0.0036
22	224339	P	22	415324	0	0.0036
22	224371	P	22	415324	0	0.0036
22	241218	P	22	313903	0	0.0036
22	247239	P	22	270065	0	0.0036
22	254336	F	22	290015	0	0.0036
22	256588	P	22	456786	0	0.0036
22	274813	F	22	350997	0	0.0036
22	281805	P	22	398615	0	0.0036
22	295911	F	22	353251	0	0.0036
22	302143	P	22	348044	0	0.0036
22	313903	P	22	397376	0	0.0036
22	353627	F	22	398511	0	0.0036
22	358536	F	22	359570	0	0.0036
22	415324	F	22	454953	0	0.0036
22	415324	F	22	454985	0	0.0036
22	415324	F	22	455017	0	0.0036
22	415324	F	22	455049	0	0.0036
22	415324	F	22	455081	0	0.0036
22	415324	F	22	455113	0	0.0036
22	415324	F	22	456862	0	0.0036
22	417968	P	22	418570	0	0.0036
23	1238	P	23	27102	0	0.000899
23	3135	P	23	401620	0	0.000899
23	10741	P	23	119151	0	0.000899
23	10741	P	23	417979	0	0.000899
23	12684	F	23	163290	0	0.000899
23	26760	F	23	336666	0	0.000899
23	27408	F	23	27546	0	0.000899
23	28721	P	23	258054	0	0.000899
23	36637	F	23	337054	0	0.000899
23	44750	F	23	406865	0	0.000899
23	44823	P	23	198485	0	0.000899
23	45640	F	23	217500	0	0.000899
23	45640	P	23	461823	0	0.000899
23	46725	F	23	171079	0	0.000899
23	47028	P	23	286046	0	0.000899
23	48405	F	23	211327	0	0.000899
23	48405	P	23	467996	0	0.000899
23	73727	P	23	145217	0	0.000899
23	82942	F	23	423820	0	0.000899
23	84023	F	23	307390	0	0.000899
23	90117	P	23	282288	0	0.000899
23	92249	F	23	184568	0	0.000899
23	97163	F	23	356108	0	0.000899
23	99294	F	23	423857	0	0.000899
23	104876	P	23	145101	0	0.000899
23	105186	P	23	198838	0	0.000899
23	119151	P	23	145116	0	0.000899
23	131785	P	23	353596	0	0.000899
23	144187	P	23	203322	0	0.000899
23	145116	P	23	417979	0	0.000899
23	145173	F	23	336741	0	0.000899
23	145217	P	23	249203	0	0.000899
23	150197	F	23	150257	0	0.000899
23	157016	F	23	159625	0	0.000899
23	167628	P	23	423857	0	0.000899
23	171079	F	23	222201	0	0.000899
23	171079	F	23	354240	0	0.000899
23	171079	P	23	457122	0	0.000899
23	182709	P	23	371355	0	0.000899
23	187496	P	23	286046	0	0.000899
23	193612	F	23	398032	0	0.000899
23	198485	P	23	220299	0	0.000899
23	198485	F	23	459024	0	0.000899
23	200139	P	23	407981	0	0.000899
23	211327	F	23	223881	0	0.000899
23	211327	P	23	455442	0	0.000899
23	217500	F	23	221116	0	0.000899
23	217500	P	23	458207	0	0.000899
23	220226	F	23	406865	0	0.000899
23	221116	P	23	461823	0	0.000899
23	222504	P	23	286046	0	0.000899
23	223881	P	23	467996	0	0.000899
23	286046	F	23	456819	0	0.000899
23	289351	F	23	404100	0	0.000899
23	335592	F	23	335620	0	0.000899
23	389322	P	23	406830	0	0.000899
23	406865	P	23	459097	0	0.000899
23	455442	F	23	467996	0	0.000899
23	458207	F	23	461823	0	0.000899
24	1303	F	24	178565	0	0.000225
24	26680	P	24	141135	0	0.000225
24	27493	F	24	27632	0	0.000225
24	28707	F	24	115179	0	0.000225
24	30306	P	24	120170	0	0.000225
24	38181	P	24	140762	0	0.000225
24	47058	F	24	48904	0	0.000225
24	47058	F	24	224380	0	0.000225
24	47058	P	24	454942	0	0.000225
24	48904	F	24	222534	0	0.000225
24	48904	P	24	456788	0	0.000225
24	60048	P	24	273872	0	0.000225
24	62787	F	24	64877	0	0.000225
24	62787	F	24	240353	0	0.000225
24	62885	F	24	163439	0	0.000225
24	64877	F	24	238263	0	0.000225
24	75219	P	24	205500	0	0.000225
24	75219	F	24	473821	0	0.000225
24	75894	P	24	378976	0	0.000225
24	104690	P	24	145352	0	0.000225
24	110466	F	24	348968	0	0.000225
24	119177	P	24	145093	0	0.000225
24	132247	P	24	187081	0	0.000225
24	136260	F	24	140821	0	0.000225
24	140762	P	24	336757	0	0.000225
24	145093	P	24	418005	0	0.000225
24	163439	F	24	238361	0	0.000225
24	170385	P	24	409358	0	0.000225
24	178898	P	24	431366	0	0.000225
24	186993	P	24	198895	0	0.000225
24	193563	F	24	397883	0	0.000225
24	193841	F	24	340901	0	0.000225
24	222534	F	24	224380	0	0.000225
24	222534	P	24	454942	0	0.000225
24	224380	P	24	456788	0	0.000225
24	235524	P	24	273872	0	0.000225
24	238263	F	24	240353	0	0.000225
24	258042	F	24	305946	0	0.000225
24	269668	P	24	416274	0	0.000225
24	271541	P	24	409358	0	0.000225
24	310671	F	24	356108	0	0.000225
24	340915	P	24	418121	0	0.000225
24	359598	F	24	359636	0	0.000225
24	393977	R	24	393977	0	0.000225
24	395177	R	24	395177	0	0.000225
24	454942	F	24	456788	0	0.000225
25	186	F	25	105184	0	5.62e-05
25	3025	F	25	336358	0	5.62e-05
25	13498	F	25	252991	0	5.62e-05
25	13576	F	25	104980	0	5.62e-05
25	27328	P	25	132285	0	5.62e-05
25	46724	F	25	354239	0	5.62e-05
25	47058	P	25	94836	0	5.62e-05
25	54235	P	25	355249	0	5.62e-05
25	67163	P	25	300499	0	5.62e-05
25	94836	P	25	222534	0	5.62e-05
25	94836	F	25	456787	0	5.62e-05
25	102177	F	25	184245	0	5.62e-05
25	109855	F	25	171794	0	5.62e-05
25	115095	P	25	355249	0	5.62e-05
25	132285	F	25	299973	0	5.62e-05
25	132315	P	25	186990	0	5.62e-05
25	167642	P	25	292391	0	5.62e-05
25	174355	P	25	346448	0	5.62e-05
25	176300	P	25	384840	0	5.62e-05
25	186990	P	25	394079	0	5.62e-05
25	189737	P	25	361963	0	5.62e-05
25	199700	P	25	408819	0	5.62e-05
25	201267	F	25	349364	0	5.62e-05
25	222200	F	25	354239	0	5.62e-05
25	229711	P	25	355249	0	5.62e-05
25	242639	P	25	300499	0	5.62e-05
25	299973	F	25	394049	0	5.62e-05
25	301357	P	25	386841	0	5.62e-05
25	306786	P	25	357205	0	5.62e-05
25	323435	F	25	369632	0	5.62e-05
25	354239	P	25	457121	0	5.62e-05
25	358584	F	25	359650	0	5.62e-05
26	2657	P	26	206004	0	1.41e-05
26	2657	F	26	473315	0	1.41e-05
26	4529	F	26	186537	0	1.41e-05
26	20873	F	26	38513	0	1.41e-05
26	21421	P	26	104716	0	1.41e-05
26	27001	P	26	383855	0	1.41e-05
26	27327	P	26	299973	0	1.41e-05
26	34928	P	26	401028	0	1.41e-05
26	46735	P	26	163319	0	1.41e-05
26	47028	F	26	187496	0	1.41e-05
26	47538	F	26	210483	0	1.41e-05
26	47538	P	26	468837	0	1.41e-05
26	82174	P	26	423820	0	1.41e-05
26	82177	P	26	82939	0	1.41e-05
26	98704	F	26	195205	0	1.41e-05
26	104915	F	26	119113	0	1.41e-05
26	104915	F	26	283611	0	1.41e-05
26	104915	F	26	417941	0	1.41e-05
26	119113	P	26	145059	0	1.41e-05
26	134499	F	26	257940	0	1.41e-05
26	136115	F	26	283659	0	1.41e-05
26	145059	P	26	283611	0	1.41e-05
26	145059	P	26	417941	0	1.41e-05
26	163319	P	26	222211	0	1.41e-05
26	163319	F	26	457109	0	1.41e-05
26	170371	F	26	203319	0	1.41e-05
26	187021	P	26	401663	0	1.41e-05
26	187496	F	26	222504	0	1.41e-05
26	187496	P	26	456816	0	1.41e-05
26	193154	F	26	387619	0	1.41e-05
26	198835	P	26	401732	0	1.41e-05
26	200282	P	26	407836	0	1.41e-05
26	203319	F	26	271527	0	1.41e-05
26	206004	P	26	274124	0	1.41e-05
26	210483	F	26	223014	0	1.41e-05
26	210483	P	26	456306	0	1.41e-05
26	223014	P	26	468837	0	1.41e-05
26	272140	F	26	289997	0	1.41e-05
26	274124	F	26	473315	0	1.41e-05
26	355323	F	26	366751	0	1.41e-05
26	355323	F	26	399153	0	1.41e-05
26	358576	F	26	358762	0	1.41e-05
26	383855	F	26	406962	0	1.41e-05
26	456306	F	26	468837	0	1.41e-05
27	1553	P	27	96528	0	3.51e-06
27	1553	F	27	174965	0	3.51e-06
27	17581	P	27	374536	0	3.51e-06
27	20955	F	27	186863	0	3.51e-06
27	26973	F	27	201091	0	3.51e-06
27	26973	F	27	349280	0	3.51e-06
27	27028	P	27	383827	0	3.51e-06
27	28802	F	27	252954	0	3.51e-06
27	30204	F	27	104734	0	3.51e-06
27	36256	P	27	336880	0	3.51e-06
27	46983	F	27	48892	0	3.51e-06
27	46983	F	27	224368	0	3.51e-06
27	46983	P	27	454951	0	3.51e-06
27	47221	P	27	355247	0	3.51e-06
27	47753	F	27	210700	0	3.51e-06
27	47753	P	27	468619	0	3.51e-06
27	48732	F	27	48892	0	3.51e-06
27	48732	F	27	224368	0	3.51e-06
27	48732	P	27	454951	0	3.51e-06
27	48892	F	27	222459	0	3.51e-06
27	48892	F	27	224208	0	3.51e-06
27	48892	P	27	455111	0	3.51e-06
27	48892	P	27	456860	0	3.51e-06
27	54233	F	27	136052	0	3.51e-06
27	86753	F	27	105182	0	3.51e-06
27	96701	P	27	312298	0	3.51e-06
27	96701	P	27	406688	0	3.51e-06
27	105182	F	27	134634	0	3.51e-06
27	105182	F	27	180636	0	3.51e-06
27	105182	P	27	186458	0	3.51e-06
27	105182	F	27	218672	0	3.51e-06
27	105182	F	27	401728	0	3.51e-06
27	105182	P	27	460647	0	3.51e-06
27	105217	P	27	198834	0	3.51e-06
27	115093	F	27	136052	0	3.51e-06
27	136052	F	27	229709	0	3.51e-06
27	136054	P	27	355247	0	3.51e-06
27	150240	F	27	153358	0	3.51e-06
27	168235	F	27	169327	0	3.51e-06
27	210700	F	27	223229	0	3.51e-06
27	210700	P	27	456090	0	3.51e-06
27	222459	F	27	224368	0	3.51e-06
27	222459	P	27	454951	0	3.51e-06
27	222697	P	27	355247	0	3.51e-06
27	223229	P	27	468619	0	3.51e-06
27	224208	F	27	224368	0	3.51e-06
27	224208	P	27	454951	0	3.51e-06
27	224368	P	27	455111	0	3.51e-06
27	224368	P	27	456860	0	3.51e-06
27	335624	F	27	431250	0	3.51e-06
27	355247	F	27	456622	0	3.51e-06
27	383827	F	27	406934	0	3.51e-06
27	454951	F	27	455111	0	3.51e-06
27	454951	F	27	456860	0	3.51e-06
27	456090	F	27	468619	0	3.51e-06
28	186	F	28	401730	0	8.78e-07
28	188	P	28	198833	0	8.78e-07
28	13498	F	28	119222	0	8.78e-07
28	13566	P	28	336736	0	8.78e-07
28	66151	F	28	193231	0	8.78e-07
28	66151	F	28	397549	0	8.78e-07
28	86757	P	28	198833	0	8.78e-07
28	119283	F	28	196204	0	8.78e-07
28	134638	P	28	198833	0	8.78e-07
28	144230	F	28	409404	0	8.78e-07
28	145270	P	28	333205	0	8.78e-07
28	180640	P	28	198833	0	8.78e-07
28	186453	F	28	198833	0	8.78e-07
28	193231	F	28	241627	0	8.78e-07
28	198833	P	28	218676	0	8.78e-07
28	198833	F	28	460642	0	8.78e-07
28	241627	F	28	397549	0	8.78e-07
28	271481	P	28	409404	0	8.78e-07
28	273758	P	28	386463	0	8.78e-07
28	285999	P	28	351954	0	8.78e-07
28	295800	F	28	353122	0	8.78e-07
28	295852	F	28	353174	0	8.78e-07
28	333205	F	28	408927	0	8.78e-07
29	186	F	29	105215	0	2.2e-07
29	2456	P	29	96193	0	2.2e-07
29	21433	F	29	206303	0	2.2e-07
29	21433	P	29	473013	0	2.2e-07
29	27328	P	29	394045	0	2.2e-07
29	38184	F	29	258045	0	2.2e-07
29	86280	P	29	170597	0	2.2e-07
29	119368	F	29	136249	0	2.2e-07
29	144181	P	29	170374	0	2.2e-07
29	144181	P	29	271530	0	2.2e-07
29	160554	P	29	423474	0	2.2e-07
29	162928	P	29	371287	0	2.2e-07
29	172822	F	29	320964	0	2.2e-07
29	182555	P	29	187984	0	2.2e-07
29	201473	F	29	349397	0	2.2e-07
29	202169	P	29	353065	0	2.2e-07
29	254383	F	29	323774	0	2.2e-07
29	258045	F	29	336760	0	2.2e-07
29	273236	P	29	328621	0	2.2e-07
29	344040	F	29	384369	0	2.2e-07
29	422828	P	29	423474	0	2.2e-07
30	186	F	30	180638	0	5.49e-08
30	186	P	30	186453	0	5.49e-08
30	13498	F	30	418050	0	5.49e-08
30	21421	P	30	140768	0	5.49e-08
30	28772	P	30	258062	0	5.49e-08
30	36661	F	30	337078	0	5.49e-08
30	47219	F	30	136052	0	5.49e-08
30	48898	P	30	94837	0	5.49e-08
30	61690	F	30	423374	0	5.49e-08
30	94837	P	30	224374	0	5.49e-08
30	94837	F	30	454942	0	5.49e-08
30	105079	F	30	105172	0	5.49e-08
30	105110	F	30	105203	0	5.49e-08
30	105141	F	30	105203	0	5.49e-08
30	105213	F	30	401728	0	5.49e-08
30	114639	P	30	380978	0	5.49e-08
30	119217	F	30	252986	0	5.49e-08
30	124182	F	30	156248	0	5.49e-08
30	136052	F	30	222695	0	5.49e-08
30	136052	P	30	456621	0	5.49e-08
30	140635	F	30	140708	0	5.49e-08
30	144915	P	30	203360	0	5.49e-08
30	189673	P	30	362022	0	5.49e-08
30	192438	F	30	335672	0	5.49e-08
30	237166	F	30	423374	0	5.49e-08
30	252986	F	30	418045	0	5.49e-08
30	258062	F	30	336444	0	5.49e-08
30	273266	P	30	328590	0	5.49e-08
31	67189	P	31	300467	0	1.37e-08
31	86753	F	31	105213	0	1.37e-08
31	105213	F	31	134634	0	1.37e-08
31	105213	F	31	180636	0	1.37e-08
31	105213	P	31	186454	0	1.37e-08
31	105213	F	31	218672	0	1.37e-08
31	105213	P	31	460643	0	1.37e-08
31	145269	P	31	408925	0	1.37e-08
31	151937	F	31	281837	0	1.37e-08
31	173730	F	31	354112	0	1.37e-08
31	193679	F	31	329928	0	1.37e-08
31	196140	P	31	206287	0	1.37e-08
31	196140	F	31	473027	0	1.37e-08
31	201128	F	31	349317	0	1.37e-08
31	242665	P	31	300467	0	1.37e-08
31	329928	F	31	398103	0	1.37e-08
31	336592	P	31	339778	0	1.37e-08
31	397957	F	31	397995	0	1.37e-08
32	186	F	32	86755	0	3.43e-09
32	13557	P	32	145173	0	3.43e-09
32	140706	P	32	336576	0	3.43e-09
32	159892	F	32	162894	0	3.43e-09
32	178694	P	32	316814	0	3.43e-09
32	180634	F	32	401726	0	3.43e-09
32	186455	P	32	401726	0	3.43e-09
33	17098	P	33	375012	0	8.58e-10
33	140635	P	33	336573	0	8.58e-10
33	175488	P	33	397452	0	8.58e-10
33	200248	P	33	407863	0	8.58e-10
33	344002	F	33	384331	0	8.58e-10
33	366747	F	33	399149	0	8.58e-10
34	1392	P	34	329899	0	2.14e-10
34	47212	F	34	54226	0	2.14e-10
34	47212	F	34	115086	0	2.14e-10
34	47212	F	34	229702	0	2.14e-10
34	54226	F	34	222688	0	2.14e-10
34	54226	P	34	456624	0	2.14e-10
34	86749	F	34	401724	0	2.14e-10
34	86751	F	34	180634	0	2.14e-10
34	86751	P	34	186453	0	2.14e-10
34	115086	F	34	222688	0	2.14e-10
34	115086	P	34	456624	0	2.14e-10
34	134630	F	34	401724	0	2.14e-10
34	134632	F	34	180634	0	2.14e-10
34	134632	P	34	186453	0	2.14e-10
34	180634	F	34	218670	0	2.14e-10
34	180634	P	34	460642	0	2.14e-10
34	186453	P	34	218670	0	2.14e-10
34	186453	F	34	460642	0	2.14e-10
34	201719	F	34	349591	0	2.14e-10
34	218668	F	34	401724	0	2.14e-10
34	222688	F	34	229702	0	2.14e-10
34	229702	P	34	456624	0	2.14e-10
34	401724	P	34	460644	0	2.14e-10
35	97151	F	35	310659	0	5.36e-11
35	99268	F	35	292381	0	5.36e-11
35	140748	P	35	305949	0	5.36e-11
35	200856	P	35	407257	0	5.36e-11
35	314111	P	35	393529	0	5.36e-11
36	104716	F	36	140772	0	1.34e-11
36	104837	F	36	119127	0	1.34e-11
36	104837	F	36	417955	0	1.34e-11
36	114873	P	36	380742	0	1.34e-11
36	144238	P	36	170309	0	1.34e-11
36	193634	F	36	398055	0	1.34e-11
36	202204	P	36	353031	0	1.34e-11
36	250044	P	36	413819	0	1.34e-11
37	186	F	37	134636	0	3.35e-12
37	28508	P	37	38202	0	3.35e-12
37	28769	P	37	336440	0	3.35e-12
37	64078	P	37	208773	0	3.35e-12
37	64078	F	37	470536	0	3.35e-12
37	73896	F	37	167767	0	3.35e-12
37	105172	F	37	105203	0	3.35e-12
37	160549	F	37	422823	0	3.35e-12
37	167767	F	37	249372	0	3.35e-12
37	167767	F	37	274186	0	3.35e-12
37	208773	P	37	239554	0	3.35e-12
37	239554	F	37	470536	0	3.35e-12
37	385202	F	37	438856	0	3.35e-12
38	109816	F	38	171755	0	8.37e-13
38	169334	F	38	169372	0	8.37e-13
38	170307	F	38	271463	0	8.37e-13
39	186	F	39	218674	0	2.09e-13
39	186	P	39	460633	0	2.09e-13
39	4464	F	39	186472	0	2.09e-13
39	46983	F	39	48764	0	2.09e-13
39	46983	F	39	48796	0	2.09e-13
39	46983	F	39	48828	0	2.09e-13
39	46983	F	39	48860	0	2.09e-13
39	46983	F	39	224240	0	2.09e-13
39	46983	F	39	224272	0	2.09e-13
39	46983	F	39	224304	0	2.09e-13
39	46983	F	39	224336	0	2.09e-13
39	46983	P	39	454971	0	2.09e-13
39	46983	P	39	455003	0	2.09e-13
39	46983	P	39	455035	0	2.09e-13
39	46983	P	39	455067	0	2.09e-13
39	48764	F	39	222459	0	2.09e-13
39	48764	P	39	456848	0	2.09e-13
39	48796	F	39	222459	0	2.09e-13
39	48796	P	39	456848	0	2.09e-13
39	48828	F	39	222459	0	2.09e-13
39	48828	P	39	456848	0	2.09e-13
39	48860	F	39	222459	0	2.09e-13
39	48860	P	39	456848	0	2.09e-13
39	86748	F	39	218667	0	2.09e-13
39	86748	P	39	460640	0	2.09e-13
39	222459	F	39	224240	0	2.09e-13
39	222459	F	39	224272	0	2.09e-13
39	222459	F	39	224304	0	2.09e-13
39	222459	F	39	224336	0	2.09e-13
39	222459	P	39	454971	0	2.09e-13
39	222459	P	39	455003	0	2.09e-13
39	222459	P	39	455035	0	2.09e-13
39	222459	P	39	455067	0	2.09e-13
39	224240	P	39	456848	0	2.09e-13
39	224272	P	39	456848	0	2.09e-13
39	224304	P	39	456848	0	2.09e-13
39	224336	P	39	456848	0	2.09e-13
39	363165	F	39	384075	0	2.09e-13
39	454971	F	39	456848	0	2.09e-13
39	455003	F	39	456848	0	2.09e-13
39	455035	F	39	456848	0	2.09e-13
39	455067	F	39	456848	0	2.09e-13
40	3178	P	40	370026	0	5.23e-14
40	10728	F	40	145103	0	5.23e-14
40	46982	F	40	48731	0	5.23e-14
40	46982	F	40	224207	0	5.23e-14
40	46982	P	40	455099	0	5.23e-14
40	48731	F	40	222458	0	5.23e-14
40	48731	P	40	456848	0	5.23e-14
40	222458	F	40	224207	0	5.23e-14
40	222458	P	40	455099	0	5.23e-14
40	224207	P	40	456848	0	5.23e-14
40	323259	F	40	369582	0	5.23e-14
40	455099	F	40	456848	0	5.23e-14
41	28636	F	41	310740	0	1.31e-14
41	48546	P	41	299561	0	1.31e-14
41	193244	F	41	329824	0	1.31e-14
41	224022	P	41	299561	0	1.31e-14
41	299561	F	41	455283	0	1.31e-14
41	329824	F	41	397562	0	1.31e-14
42	1581	F	42	174993	0	3.27e-15
42	65736	F	42	397370	0	3.27e-15
42	99278	P	42	167625	0	3.27e-15
42	212137	F	42	467167	0	3.27e-15
42	241212	F	42	397370	0	3.27e-15
42	257955	P	42	310739	0	3.27e-15
43	104908	P	43	145049	0	8.18e-16
44	38178	F	44	336754	0	2.04e-16
44	134629	F	44	218667	0	2.04e-16
44	134629	P	44	460635	0	2.04e-16
44	192504	F	44	335733	0	2.04e-16
45	28636	P	45	257951	0	5.11e-17
45	36206	F	45	336845	0	5.11e-17
45	75952	P	45	378906	0	5.11e-17
46	1581	P	46	96481	0	1.28e-17
46	105063	F	46	105187	0	1.28e-17
46	180627	P	46	186448	0	1.28e-17
46	313942	P	46	397321	0	1.28e-17
46	344286	F	46	428104	0	1.28e-17
47	2401	P	47	96230	0	3.19e-18
47	86740	F	47	134621	0	3.19e-18
48	385044	F	48	438698	0	7.99e-19
49	188979	F	49	347976	0	2e-19
50	134450	F	50	134518	0	4.99e-20
50	283592	F	50	417922	0	4.99e-20
51	249360	F	51	274174	0	1.25e-20
53	36572	F	53	336989	0	7.8e-22
54	67108	P	54	300525	0	1.95e-22
54	242584	P	54	300525	0	1.95e-22
55	54220	F	55	115080	0	4.87e-23
55	114709	P	55	380887	0	4.87e-23
55	115080	F	55	229696	0	4.87e-23
56	9418	P	56	308609	0	1.22e-23
56	63969	P	56	327065	0	1.22e-23
56	239445	P	56	327065	0	1.22e-23
57	119087	F	57	283585	0	3.05e-24
57	201070	F	57	349259	0	3.05e-24
58	144216	P	58	271465	0	7.62e-25
59	48732	F	59	48860	0	1.9e-25
59	48732	F	59	224336	0	1.9e-25
59	48732	P	59	454951	0	1.9e-25
59	48860	F	59	224208	0	1.9e-25
59	48860	P	59	455079	0	1.9e-25
59	169826	F	59	428778	0	1.9e-25
59	189606	P	59	362071	0	1.9e-25
59	224208	F	59	224336	0	1.9e-25
59	224208	P	59	454951	0	1.9e-25
59	224336	P	59	455079	0	1.9e-25
59	454951	F	59	455079	0	1.9e-25
61	105079	F	61	105141	0	1.19e-26
62	66724	P	62	313064	0	2.98e-27
62	138005	P	62	213069	0	2.98e-27
62	138005	F	62	466215	0	2.98e-27
62	242200	P	62	313064	0	2.98e-27
66	3073	F	66	416205	0	1.16e-29
68	73884	F	68	274174	0	7.26e-31
73	26076	F	73	387663	0	7.09e-34
73	170346	F	73	271502	0	7.09e-34
74	313995	P	74	397240	0	1.77e-34
74	344333	F	74	428151	0	1.77e-34
78	189792	P	78	361887	0	6.93e-37
84	86161	F	84	414656	0	1.69e-40
85	67225	P	85	300377	0	4.23e-41
85	242701	P	85	300377	0	4.23e-41
86	132285	F	86	394049	0	1.06e-41
87	282639	F	87	283137	0	2.64e-42
88	173920	P	88	270028	0	6.61e-43
90	195829	F	90	317446	0	4.13e-44
91	48732	F	91	48828	0	1.03e-44
91	48732	F	91	224304	0	1.03e-44
91	48732	P	91	454951	0	1.03e-44
91	48828	F	91	224208	0	1.03e-44
91	48828	P	91	455047	0	1.03e-44
91	224208	F	91	224304	0	1.03e-44
91	224208	P	91	454951	0	1.03e-44
91	224304	P	91	455047	0	1.03e-44
91	454951	F	91	455047	0	1.03e-44
92	105079	F	92	105110	0	2.58e-45
93	26878	P	93	49055	0	6.45e-46
93	26878	P	93	224531	0	6.45e-46
93	26878	F	93	454722	0	6.45e-46
94	36697	F	94	337116	0	1.61e-46
97	26148	F	97	387739	0	2.52e-48
101	173818	P	101	270117	0	9.84e-51
106	189499	P	106	362131	0	9.61e-54
107	92425	P	107	272188	0	2.4e-54
107	114765	P	107	380779	0	2.4e-54
108	312255	F	108	406645	0	6.01e-55
108	385093	F	108	438747	0	6.01e-55
110	193667	F	110	398091	0	3.76e-56
121	193179	F	121	397497	0	8.95e-63
123	48732	F	123	48796	0	5.6e-64
123	48732	F	123	224272	0	5.6e-64
123	48732	P	123	454951	0	5.6e-64
123	48796	F	123	224208	0	5.6e-64
123	48796	P	123	455015	0	5.6e-64
123	224208	F	123	224272	0	5.6e-64
123	224208	P	123	454951	0	5.6e-64
123	224272	P	123	455015	0	5.6e-64
123	454951	F	123	455015	0	5.6e-64
125	627	P	125	145867	0	3.5e-65
125	67309	P	125	300225	0	3.5e-65
125	242785	P	125	300225	0	3.5e-65
131	1652	P	131	96289	0	8.54e-69
143	26979	P	143	406867	0	5.09e-76
155	48732	F	155	48764	0	3.03e-83
155	48732	F	155	224240	0	3.03e-83
155	48732	P	155	454951	0	3.03e-83
155	48764	F	155	224208	0	3.03e-83
155	48764	P	155	454983	0	3.03e-83
155	224208	F	155	224240	0	3.03e-83
155	224208	P	155	454951	0	3.03e-83
155	224240	P	155	454983	0	3.03e-83
155	454951	F	155	454983	0	3.03e-83
156	119094	F	156	417922	0	7.58e-84
157	96485	P	157	174878	0	1.9e-84
230	28289	P	230	255543	0	2.13e-128
246	2476	F	246	273943	0	4.95e-138
612	177778	F	612	302014	0	0
3487	205015	P	3487	470843	0	0
3645	208497	P	3645	467204	0	0
6025	43229	P	6025	454616	0	0
12556	212174	P	12556	454616	0	0
30706	43229	F	30706	218705	0	0
Note：
P:Palindromic
F:Forward
